# Supplementary material for: ImmuniT Platform for Improved Neoantigen Prediction in Lung Cancer
Source: Vaccines (Basel). 2025 Aug 29;13(9):921. doi: 10.3390/vaccines13090921 (PMC12474151; doi:10.3390/vaccines13090921)
Supplement: Supplementary file 1 [file vaccines-13-00921-s001.zip]

Archive with 1 entries (1 files):
- vaccines-3696297-supplementary.xls
